# Supplementary material for: Two new species of Leptopsyllus from Korea (Copepoda, Harpacticoida, Paramesochridae)
Source: Zookeys. 2017 Apr 3;(665):37–57. doi: 10.3897/zookeys.665.6150 (PMC5523165; doi:10.3897/zookeys.665.6150)
Supplement: XML Treatment for Leptopsyllus (Leptopsyllus) [file zookeys.665.6150-treatment1.xml]

<!DOCTYPE tp:taxon-treatment
  PUBLIC "-//TaxonX//DTD Taxonomic Treatment Publishing DTD v0 20100105//EN" "tax-treatment-NSO.dtd">
<tp:taxon-treatment xmlns:tp="http://www.plazi.org/taxpub"><tp:treatment-meta><kwd-group><label>Taxon classification</label><kwd><named-content xmlns:xlink="http://www.w3.org/1999/xlink" content-type="kingdom">Animalia</named-content></kwd><kwd><named-content xmlns:xlink="http://www.w3.org/1999/xlink" content-type="order">Harpacticoida</named-content></kwd><kwd><named-content xmlns:xlink="http://www.w3.org/1999/xlink" content-type="family">Paramesochridae</named-content></kwd></kwd-group><mixed-citation publication-type="journal"><person-group><name><surname>Back</surname><given-names>Jinwook</given-names></name><name><surname>Lee</surname><given-names>Wonchoel</given-names></name></person-group><article-title>Two new species of <italic><tp:taxon-name><tp:taxon-name-part taxon-name-part-type="genus" reg="Leptopsyllus">Leptopsyllus</tp:taxon-name-part></tp:taxon-name></italic> from Korea (<tp:taxon-name><tp:taxon-name-part taxon-name-part-type="subclass">Copepoda</tp:taxon-name-part></tp:taxon-name>, <tp:taxon-name><tp:taxon-name-part taxon-name-part-type="order">Harpacticoida</tp:taxon-name-part></tp:taxon-name>, <tp:taxon-name><tp:taxon-name-part taxon-name-part-type="family">Paramesochridae</tp:taxon-name-part></tp:taxon-name>)</article-title><source>Zookeys</source><day>3</day><month>4</month><year>2017</year><volume>2017</volume><issue>665</issue><fpage>37</fpage><lpage>57</lpage><pub-id pub-id-type="doi">10.3897/zookeys.665.6150</pub-id></mixed-citation></tp:treatment-meta><tp:nomenclature><label>Genus</label><tp:taxon-name>
              <tp:taxon-name-part taxon-name-part-type="genus" reg="Leptopsyllus">Leptopsyllus</tp:taxon-name-part> (<tp:taxon-name-part taxon-name-part-type="subgenus" reg="Leptopsyllus">Leptopsyllus</tp:taxon-name-part>)</tp:taxon-name><tp:taxon-authority>T. Scott, 1894</tp:taxon-authority></tp:nomenclature><tp:treatment-sec sec-type="Updated genus diagnosis" id="SECID0EQAAE"><title>Updated genus diagnosis.</title><p>
              <tp:taxon-name><tp:taxon-name-part taxon-name-part-type="family">Paramesochridae</tp:taxon-name-part></tp:taxon-name>. Body cylindrical, depressed dorsoventrally; with distinct separation between prosome and urosome; rostrum fused with cephalothorax. Caudal ramus with 5–7 setae. Antennule 7- or 8-segmented in female, subchirocer in male. Antennary exopod 1-segmented (except for <tp:taxon-name><tp:taxon-name-part taxon-name-part-type="genus" reg="Leptopsyllus">L.</tp:taxon-name-part> (<tp:taxon-name-part taxon-name-part-type="subgenus" reg="Leptopsyllus">L.</tp:taxon-name-part>) <tp:taxon-name-part taxon-name-part-type="species" reg="dubatyi">dubatyi</tp:taxon-name-part></tp:taxon-name>, 2-segmented) with 3–5 setae. Maxilla with 3 endites on syncoxa; endopod 1-segmented. Maxilliped with elongate basis; endopod 1- or 2-segmented. <abbrev xmlns:xlink="http://www.w3.org/1999/xlink" xlink:title="first thoracopod" id="ABBRID0EJBAE" xlink:type="simple">P1</abbrev> biramous, 2-segmented endopod and exopod. <abbrev xmlns:xlink="http://www.w3.org/1999/xlink" xlink:title="second thoracopod" id="ABBRID0ENBAE" xlink:type="simple">P2</abbrev> uniramous; without endopod; with 3-segmented exopod, except for <tp:taxon-name><tp:taxon-name-part taxon-name-part-type="genus" reg="Leptopsyllus">L.</tp:taxon-name-part> (<tp:taxon-name-part taxon-name-part-type="subgenus" reg="Leptopsyllus">L.</tp:taxon-name-part>) <tp:taxon-name-part taxon-name-part-type="species" reg="abyssalis">abyssalis</tp:taxon-name-part></tp:taxon-name> with 2-segmented exopod. <abbrev xmlns:xlink="http://www.w3.org/1999/xlink" xlink:title="third thoracopod" id="ABBRID0E6BAE" xlink:type="simple">P3</abbrev> uniramous; without endopod, except for <tp:taxon-name><tp:taxon-name-part taxon-name-part-type="genus" reg="Leptopsyllus">L.</tp:taxon-name-part> (<tp:taxon-name-part taxon-name-part-type="subgenus" reg="Paraleptopsyllus">P.</tp:taxon-name-part>) <tp:taxon-name-part taxon-name-part-type="species" reg="arcticus">arcticus</tp:taxon-name-part></tp:taxon-name> with 1-segmented endopod; with 3-segmented exopod, except for <tp:taxon-name><tp:taxon-name-part taxon-name-part-type="genus" reg="Leptopsyllus">L.</tp:taxon-name-part> (<tp:taxon-name-part taxon-name-part-type="subgenus" reg="Leptopsyllus">L.</tp:taxon-name-part>) <tp:taxon-name-part taxon-name-part-type="species" reg="abyssalis">abyssalis</tp:taxon-name-part></tp:taxon-name> with 2-segmented exopod. <abbrev xmlns:xlink="http://www.w3.org/1999/xlink" xlink:title="forth thoracopod" id="ABBRID0E6CAE" xlink:type="simple">P4</abbrev> biramous; with 1-segmented endopod; with 3-segmented exopod, except for <tp:taxon-name><tp:taxon-name-part taxon-name-part-type="genus" reg="Leptopsyllus">L.</tp:taxon-name-part> (<tp:taxon-name-part taxon-name-part-type="subgenus" reg="Leptopsyllus">L.</tp:taxon-name-part>) <tp:taxon-name-part taxon-name-part-type="species" reg="abyssalis">abyssalis</tp:taxon-name-part></tp:taxon-name> with 2-segmented exopod. <abbrev xmlns:xlink="http://www.w3.org/1999/xlink" xlink:title="first thoracopod" id="ABBRID0ERDAE" xlink:type="simple">P1</abbrev>–<abbrev xmlns:xlink="http://www.w3.org/1999/xlink" xlink:title="forth thoracopod" id="ABBRID0EVDAE" xlink:type="simple">P4</abbrev> armature formulae:</p><table-wrap id="T1" position="float" orientation="portrait"><table id="TID0EYHAC" rules="all"><tbody><tr><th rowspan="1" colspan="1"/><th rowspan="1" colspan="1">Exopod</th><th rowspan="1" colspan="1">Endopod</th></tr><tr><td rowspan="1" colspan="1">
                      <abbrev xmlns:xlink="http://www.w3.org/1999/xlink" xlink:title="first thoracopod" id="ABBRID0EREAE" xlink:type="simple">P1</abbrev>
                    </td><td rowspan="1" colspan="1">0.022</td><td rowspan="1" colspan="1">0.020</td></tr><tr><td rowspan="1" colspan="1">
                      <abbrev xmlns:xlink="http://www.w3.org/1999/xlink" xlink:title="second thoracopod" id="ABBRID0EAFAE" xlink:type="simple">P2</abbrev>
                    </td><td rowspan="1" colspan="1">0[1]<sup>1</sup>.0[1]<sup>2</sup>.011</td><td rowspan="1" colspan="1"/></tr><tr><td rowspan="1" colspan="1">
                      <abbrev xmlns:xlink="http://www.w3.org/1999/xlink" xlink:title="third thoracopod" id="ABBRID0EUFAE" xlink:type="simple">P3</abbrev>
                    </td><td rowspan="1" colspan="1">0.0[1]<sup>2</sup>.011</td><td rowspan="1" colspan="1"/></tr><tr><td rowspan="1" colspan="1">
                      <abbrev xmlns:xlink="http://www.w3.org/1999/xlink" xlink:title="forth thoracopod" id="ABBRID0EGGAE" xlink:type="simple">P4</abbrev>
                    </td><td rowspan="1" colspan="1">0.0.011</td><td rowspan="1" colspan="1">010</td></tr></tbody></table><table-wrap-foot><fn><p>
                    <sup>1</sup>
              <tp:taxon-name><tp:taxon-name-part taxon-name-part-type="genus" reg="Leptopsyllus">L.</tp:taxon-name-part> (<tp:taxon-name-part taxon-name-part-type="subgenus" reg="Leptopsyllus">L.</tp:taxon-name-part>) <tp:taxon-name-part taxon-name-part-type="species" reg="paratypicus">paratypicus</tp:taxon-name-part></tp:taxon-name></p><p>
                    <sup>2</sup>
              <tp:taxon-name><tp:taxon-name-part taxon-name-part-type="genus" reg="Leptopsyllus">L.</tp:taxon-name-part> (<tp:taxon-name-part taxon-name-part-type="subgenus" reg="Leptopsyllus">L.</tp:taxon-name-part>) <tp:taxon-name-part taxon-name-part-type="species" reg="paratypicus">paratypicus</tp:taxon-name-part></tp:taxon-name>, 
            <tp:taxon-name><tp:taxon-name-part taxon-name-part-type="genus" reg="Leptopsyllus">L.</tp:taxon-name-part> (<tp:taxon-name-part taxon-name-part-type="subgenus" reg="Leptopsyllus">L.</tp:taxon-name-part>) <tp:taxon-name-part taxon-name-part-type="species" reg="celticus">celticus</tp:taxon-name-part></tp:taxon-name>           
            </p></fn></table-wrap-foot></table-wrap><p>Exopod of <abbrev xmlns:xlink="http://www.w3.org/1999/xlink" xlink:title="fifth thoracopod" id="ABBRID0EFIAE" xlink:type="simple">P5</abbrev> armed with 3 setae in both sexes.</p><p>Sexual dimorphisms in <abbrev xmlns:xlink="http://www.w3.org/1999/xlink" xlink:title="antennule" id="ABBRID0ELIAE" xlink:type="simple">A1</abbrev>, <abbrev xmlns:xlink="http://www.w3.org/1999/xlink" xlink:title="fifth thoracopod" id="ABBRID0EPIAE" xlink:type="simple">P5</abbrev>, <abbrev xmlns:xlink="http://www.w3.org/1999/xlink" xlink:title="sixth thoracopod" id="ABBRID0ETIAE" xlink:type="simple">P6</abbrev> and genital segment.</p></tp:treatment-sec><tp:treatment-sec sec-type="type species" id="SECID0EXIAE"><title>Type species.</title><p>
              <tp:taxon-name><tp:taxon-name-part taxon-name-part-type="genus" reg="Leptopsyllus">Leptopsyllus</tp:taxon-name-part> (<tp:taxon-name-part taxon-name-part-type="subgenus" reg="Leptopsyllus">Leptopsyllus</tp:taxon-name-part>) <tp:taxon-name-part taxon-name-part-type="species" reg="typicus">typicus</tp:taxon-name-part></tp:taxon-name> T. Scott, 1984</p></tp:treatment-sec><tp:treatment-sec sec-type="Additional species" id="SECID0ELJAE"><title>Additional species.</title><p>
              <tp:taxon-name><tp:taxon-name-part taxon-name-part-type="genus" reg="Leptopsyllus">L.</tp:taxon-name-part> (<tp:taxon-name-part taxon-name-part-type="subgenus" reg="Leptopsyllus">L.</tp:taxon-name-part>) <tp:taxon-name-part taxon-name-part-type="species" reg="paratypicus">paratypicus</tp:taxon-name-part></tp:taxon-name> Nicholls, 1939; <tp:taxon-name><tp:taxon-name-part taxon-name-part-type="genus" reg="Leptopsyllus">L.</tp:taxon-name-part> (<tp:taxon-name-part taxon-name-part-type="subgenus" reg="Leptopsyllus">L.</tp:taxon-name-part>) <tp:taxon-name-part taxon-name-part-type="species" reg="reductus">reductus</tp:taxon-name-part></tp:taxon-name> Lang, 1948; <tp:taxon-name><tp:taxon-name-part taxon-name-part-type="genus" reg="Leptopsyllus">L.</tp:taxon-name-part> (<tp:taxon-name-part taxon-name-part-type="subgenus" reg="Leptopsyllus">L.</tp:taxon-name-part>) <tp:taxon-name-part taxon-name-part-type="species" reg="harveyi">harveyi</tp:taxon-name-part></tp:taxon-name> Wells, 1963; <tp:taxon-name><tp:taxon-name-part taxon-name-part-type="genus" reg="Leptopsyllus">L.</tp:taxon-name-part> (<tp:taxon-name-part taxon-name-part-type="subgenus" reg="Leptopsyllus">L.</tp:taxon-name-part>) <tp:taxon-name-part taxon-name-part-type="species" reg="elongatus">elongatus</tp:taxon-name-part></tp:taxon-name> Drzycimski, 1967; <tp:taxon-name><tp:taxon-name-part taxon-name-part-type="genus" reg="Leptopsyllus">L.</tp:taxon-name-part> (<tp:taxon-name-part taxon-name-part-type="subgenus" reg="Leptopsyllus">L.</tp:taxon-name-part>) <tp:taxon-name-part taxon-name-part-type="species" reg="dubatyi">dubatyi</tp:taxon-name-part></tp:taxon-name> Soyer, 1974; <tp:taxon-name><tp:taxon-name-part taxon-name-part-type="genus" reg="Leptopsyllus">L.</tp:taxon-name-part> (<tp:taxon-name-part taxon-name-part-type="subgenus" reg="Leptopsyllus">L.</tp:taxon-name-part>) <tp:taxon-name-part taxon-name-part-type="species" reg="abyssalis">abyssalis</tp:taxon-name-part></tp:taxon-name> Becker, Noodt &amp; Schriever, 1979 ; <tp:taxon-name><tp:taxon-name-part taxon-name-part-type="genus" reg="Leptopsyllus">L.</tp:taxon-name-part> (<tp:taxon-name-part taxon-name-part-type="subgenus" reg="Leptopsyllus">L.</tp:taxon-name-part>) <tp:taxon-name-part taxon-name-part-type="species" reg="platyspinosus">platyspinosus</tp:taxon-name-part></tp:taxon-name> Mielke, 1984; <tp:taxon-name><tp:taxon-name-part taxon-name-part-type="genus" reg="Leptopsyllus">L.</tp:taxon-name-part> (<tp:taxon-name-part taxon-name-part-type="subgenus" reg="Leptopsyllus">L.</tp:taxon-name-part>) <tp:taxon-name-part taxon-name-part-type="species" reg="punctatus">punctatus</tp:taxon-name-part></tp:taxon-name> Mielke, 1984; <tp:taxon-name><tp:taxon-name-part taxon-name-part-type="genus" reg="Leptopsyllus">L.</tp:taxon-name-part> (<tp:taxon-name-part taxon-name-part-type="subgenus" reg="Leptopsyllus">L.</tp:taxon-name-part>) <tp:taxon-name-part taxon-name-part-type="species" reg="celticus">celticus</tp:taxon-name-part></tp:taxon-name> Bodin &amp; Jackson, 1987; <tp:taxon-name><tp:taxon-name-part taxon-name-part-type="genus" reg="Leptopsyllus">L.</tp:taxon-name-part> (<tp:taxon-name-part taxon-name-part-type="subgenus" reg="Leptopsyllus">L.</tp:taxon-name-part>) <tp:taxon-name-part taxon-name-part-type="species" reg="pundius">pundius</tp:taxon-name-part></tp:taxon-name> sp. n.; and <tp:taxon-name><tp:taxon-name-part taxon-name-part-type="genus" reg="Leptopsyllus">L.</tp:taxon-name-part> (<tp:taxon-name-part taxon-name-part-type="subgenus" reg="Leptopsyllus">L.</tp:taxon-name-part>) <tp:taxon-name-part taxon-name-part-type="species" reg="koreanus">koreanus</tp:taxon-name-part></tp:taxon-name> sp. n.</p></tp:treatment-sec></tp:taxon-treatment>
