# Supplementary material for: Two new species of Leptopsyllus from Korea (Copepoda, Harpacticoida, Paramesochridae)
Source: Zookeys. 2017 Apr 3;(665):37–57. doi: 10.3897/zookeys.665.6150 (PMC5523165; doi:10.3897/zookeys.665.6150)
Supplement: XML Treatment for Leptopsyllus (Leptopsyllus) pundius [file zookeys.665.6150-treatment2.xml]

<!DOCTYPE tp:taxon-treatment
  PUBLIC "-//TaxonX//DTD Taxonomic Treatment Publishing DTD v0 20100105//EN" "tax-treatment-NSO.dtd">
<tp:taxon-treatment xmlns:tp="http://www.plazi.org/taxpub"><tp:treatment-meta><kwd-group><label>Taxon classification</label><kwd><named-content xmlns:xlink="http://www.w3.org/1999/xlink" content-type="kingdom">Animalia</named-content></kwd><kwd><named-content xmlns:xlink="http://www.w3.org/1999/xlink" content-type="order">Harpacticoida</named-content></kwd><kwd><named-content xmlns:xlink="http://www.w3.org/1999/xlink" content-type="family">Paramesochridae</named-content></kwd></kwd-group><mixed-citation publication-type="journal"><person-group><name><surname>Back</surname><given-names>Jinwook</given-names></name><name><surname>Lee</surname><given-names>Wonchoel</given-names></name></person-group><article-title>Two new species of <italic><tp:taxon-name><tp:taxon-name-part taxon-name-part-type="genus" reg="Leptopsyllus">Leptopsyllus</tp:taxon-name-part></tp:taxon-name></italic> from Korea (<tp:taxon-name><tp:taxon-name-part taxon-name-part-type="subclass">Copepoda</tp:taxon-name-part></tp:taxon-name>, <tp:taxon-name><tp:taxon-name-part taxon-name-part-type="order">Harpacticoida</tp:taxon-name-part></tp:taxon-name>, <tp:taxon-name><tp:taxon-name-part taxon-name-part-type="family">Paramesochridae</tp:taxon-name-part></tp:taxon-name>)</article-title><source>Zookeys</source><day>3</day><month>4</month><year>2017</year><volume>2017</volume><issue>665</issue><fpage>37</fpage><lpage>57</lpage><pub-id pub-id-type="doi">10.3897/zookeys.665.6150</pub-id></mixed-citation></tp:treatment-meta><tp:nomenclature><tp:taxon-name>
              <tp:taxon-name-part taxon-name-part-type="genus" reg="Leptopsyllus">Leptopsyllus</tp:taxon-name-part> (<tp:taxon-name-part taxon-name-part-type="subgenus" reg="Leptopsyllus">Leptopsyllus</tp:taxon-name-part>) <tp:taxon-name-part taxon-name-part-type="species" reg="pundius">pundius </tp:taxon-name-part><object-id xmlns:xlink="http://www.w3.org/1999/xlink" content-type="zoobank" xlink:type="simple">http://zoobank.org/D56A6D69-3919-4719-899A-889C1023E935</object-id></tp:taxon-name><tp:taxon-status xmlns:xlink="http://www.w3.org/1999/xlink" xlink:type="simple">sp. n.</tp:taxon-status><xref ref-type="fig" rid="F1">Figs 1</xref><xref ref-type="fig" rid="F2">, 2</xref><xref ref-type="fig" rid="F3">, 3</xref><xref ref-type="fig" rid="F4">, 4</xref></tp:nomenclature><tp:treatment-sec sec-type="type locality" id="SECID0EJQAE"><title>Type locality.</title><p>Republic of Korea, Pung Island (Korean name Pungdo): subtidal zone, <named-content xmlns:xlink="http://www.w3.org/1999/xlink" content-type="dwc:verbatimCoordinates" xlink:type="simple"><named-content content-type="geo-json" specific-use="{&#34;type&#34;:&#34;Point&#34;,&#34;coordinates&#34;:[126.407528,37.089294]}" id="NCID0ESQAE" xlink:type="simple">37°5'21.46"N, 126°24'27.10"E</named-content></named-content> (depth: 30 m, sand).</p></tp:treatment-sec><tp:treatment-sec sec-type="material" id="SECID0EXQAE"><title>Materials examined.</title><p>Holotype 1♀ (<abbrev xmlns:xlink="http://www.w3.org/1999/xlink" content-type="institution" xlink:title="National Marine Biodiversity Institute of Korea" id="ABBRID0E4QAE" xlink:type="simple">MABIK</abbrev> CR00235287) dissected on four slides. Sampled by a grab on a fishing boat on 16 Feb 2008.</p></tp:treatment-sec><tp:treatment-sec sec-type="diagnosis" id="SECID0ECRAE"><title>Diagnosis.</title><p>
              <bold>Description of female.</bold> Total body length 390 µm (Fig. <xref ref-type="fig" rid="F1">1A</xref>); largest width measured at posterior margin of cephalic shield: 67 µm; body cylindrical, slightly depressed dorsoventrally; urosome gradually tapering posteriorly; whole body very hyaline. Rostrum triangular, fused with cephalic shield; with 2 small sensilla. Cephalothorax bell-shaped; pleural areas weakly developed and posterolateral angles rounded; posterior margin smooth, without distinct hyaline frill.</p><fig id="F1" position="float" orientation="portrait"><label>Figure 1.</label><caption><p>
                  <tp:taxon-name><tp:taxon-name-part taxon-name-part-type="genus" reg="Leptopsyllus">Leptopsyllus</tp:taxon-name-part> (<tp:taxon-name-part taxon-name-part-type="subgenus" reg="Leptopsyllus">Leptopsyllus</tp:taxon-name-part>) <tp:taxon-name-part taxon-name-part-type="species" reg="pundius">pundius</tp:taxon-name-part></tp:taxon-name> sp. n. (♀). <bold>A</bold> habitus, dorsal <bold>B</bold> habitus, lateral <bold>C</bold> pseudoperculum, anal somite, and caudal rami, dorsal. Scale bars are in microns.</p></caption><graphic xmlns:xlink="http://www.w3.org/1999/xlink" xlink:href="zookeys-665-037-g001.jpg" position="float" orientation="portrait" xlink:type="simple" id="oo_129818.jpg"/></fig><p>
              <italic>Genital field</italic> located mid-ventrally halfway the length of the genital double-somite; copulatory pore located near posterior border of genital field and covered by small process (Fig. <xref ref-type="fig" rid="F2">2D</xref>); <abbrev xmlns:xlink="http://www.w3.org/1999/xlink" xlink:title="sixth thoracopod" id="ABBRID0EXSAE" xlink:type="simple">P6</abbrev> represented by transverse plate with 1 bare seta (Fig. <xref ref-type="fig" rid="F2">2D</xref>); penultimate somite with well-developed pseudoperculum; anal operculum not developed.</p><p>
              <italic><abbrev xmlns:xlink="http://www.w3.org/1999/xlink" xlink:title="caudal ramus" id="ABBRID0ECTAE" xlink:type="simple">CR</abbrev></italic> (Fig. <xref ref-type="fig" rid="F1">1C</xref>). Parallel, about 2.7–3.0-times as long as greatest width, conical, distal margin blunt; each ramus armed with 6 setae (seta I not observed and probably vestigial); seta II bare; setae III stout, bearing spinule-like elements; seta IV pinnate; seta V pinnate, longest; seta VI shortest and pinnate; seta VII bi-articulate at base and arising from inner dorsal surface.</p><p>
              <italic><abbrev xmlns:xlink="http://www.w3.org/1999/xlink" xlink:title="antennule" id="ABBRID0ENTAE" xlink:type="simple">A1</abbrev></italic> (Fig. <xref ref-type="fig" rid="F2">2A</xref>). 8-segmented, short, robust; seg-1 longest; seg-4 sub-cylindrical process armed with long slender seta fused basally to aesthetasc; seg-6 armed with 1 slender bare seta arising from ventral sub-cylindrical process; armature formula: 1–[1 pinnate], 2–[8 bare + 1 pinnate], 3–[5 bare + 2 pinnate], 4–[2 bare + (1 + <abbrev xmlns:xlink="http://www.w3.org/1999/xlink" xlink:title="aesthetasc" id="ABBRID0EVTAE" xlink:type="simple">ae</abbrev>)], 5–[1 bare], 6–[3 bare], 7–[2 bare], 8–[5 bare + acrothek]; apical acrothek consisting of well-developed aesthetasc fused basally to 2 slender, naked setae.</p><fig id="F2" position="float" orientation="portrait"><label>Figure 2.</label><caption><p>
                  <tp:taxon-name><tp:taxon-name-part taxon-name-part-type="genus" reg="Leptopsyllus">Leptopsyllus</tp:taxon-name-part> (<tp:taxon-name-part taxon-name-part-type="subgenus" reg="Leptopsyllus">Leptopsyllus</tp:taxon-name-part>) <tp:taxon-name-part taxon-name-part-type="species" reg="pundius">pundius</tp:taxon-name-part></tp:taxon-name> sp. n. (♀). <bold>A</bold> antennule <bold>B</bold> antenna <bold>C</bold> <abbrev xmlns:xlink="http://www.w3.org/1999/xlink" xlink:title="fifth thoracopod" id="ABBRID0EVUAE" xlink:type="simple">P5</abbrev> <bold>D</bold> <abbrev xmlns:xlink="http://www.w3.org/1999/xlink" xlink:title="sixth thoracopod" id="ABBRID0E2UAE" xlink:type="simple">P6</abbrev> and genital field. Scale bars are in microns.</p></caption><graphic xmlns:xlink="http://www.w3.org/1999/xlink" xlink:href="zookeys-665-037-g002.jpg" position="float" orientation="portrait" xlink:type="simple" id="oo_129819.jpg"/></fig><p>
              <italic><abbrev xmlns:xlink="http://www.w3.org/1999/xlink" xlink:title="antenna" id="ABBRID0EHVAE" xlink:type="simple">A2</abbrev></italic> (Fig. <xref ref-type="fig" rid="F2">2B</xref>). 4-segmented, comprising coxa, basis, and free 2-segmented <abbrev xmlns:xlink="http://www.w3.org/1999/xlink" xlink:title="endopod" id="ABBRID0EPVAE" xlink:type="simple">enp</abbrev>; coxa small and bare; basis approximately 2.2 times as long as maximum width, without any surface ornamentation; <abbrev xmlns:xlink="http://www.w3.org/1999/xlink" xlink:title="exopod" id="ABBRID0ETVAE" xlink:type="simple">exp</abbrev> 1-segmented, with 2 lateral bare and 2 distal modified setae; proximal endopodal segment with 1 pinnate abexopodal seta; distal endopodal segment armed with 2 bare short spines laterally, 1 naked and 2 spine-like setae in <!--PageBreak-->middle of segment, 3 geniculate setae around distal margin, and 1 longest geniculate seta fused at base with 1 bare seta.</p><p>
              <italic>Mandible</italic> (Fig. <xref ref-type="fig" rid="F3">3A</xref>). Coxa with well-developed gnathobase bearing 1 pinnate seta at dorsal corner and 6 major spinous overlapping teeth; palp biramous, comprising basis, 1-segmented <abbrev xmlns:xlink="http://www.w3.org/1999/xlink" xlink:title="exopod" id="ABBRID0EBWAE" xlink:type="simple">exp</abbrev> and 2-segmented <abbrev xmlns:xlink="http://www.w3.org/1999/xlink" xlink:title="endopod" id="ABBRID0EFWAE" xlink:type="simple">enp</abbrev>; basis widening distally, with 3 bare setae; <abbrev xmlns:xlink="http://www.w3.org/1999/xlink" xlink:title="exopod" id="ABBRID0EJWAE" xlink:type="simple">exp</abbrev> with 2 distal setae; <abbrev xmlns:xlink="http://www.w3.org/1999/xlink" xlink:title="endopod" id="ABBRID0ENWAE" xlink:type="simple">enp</abbrev> long; <abbrev xmlns:xlink="http://www.w3.org/1999/xlink" xlink:title="endopod" id="ABBRID0ERWAE" xlink:type="simple">enp</abbrev>-1 same as long as <abbrev xmlns:xlink="http://www.w3.org/1999/xlink" xlink:title="exopod" id="ABBRID0EVWAE" xlink:type="simple">exp</abbrev>, with 2 bare setae; <abbrev xmlns:xlink="http://www.w3.org/1999/xlink" xlink:title="endopod" id="ABBRID0EZWAE" xlink:type="simple">enp</abbrev>-2 with 5 basally fused setae at apex.</p><!--PageBreak--><p>
              <italic>Maxillule</italic> (Fig. <xref ref-type="fig" rid="F3">3B</xref>). Praecoxal arthrite well-developed, with 6 spines, 2 pinnate setae, and 2 juxtaposed slender setae; coxa with cylindrical endite bearing 3 distal bare setae; basis cylindrical; endites fused, collectively bearing 5 distal bare setae; <abbrev xmlns:xlink="http://www.w3.org/1999/xlink" xlink:title="exopod" id="ABBRID0EGXAE" xlink:type="simple">exp</abbrev> 1-segmented, small, with 2 bare setae; <abbrev xmlns:xlink="http://www.w3.org/1999/xlink" xlink:title="endopod" id="ABBRID0EKXAE" xlink:type="simple">enp</abbrev> 1-segmented, with 4 bare setae distally.</p><fig id="F3" position="float" orientation="portrait"><label>Figure 3.</label><caption><p>
                  <tp:taxon-name><tp:taxon-name-part taxon-name-part-type="genus" reg="Leptopsyllus">Leptopsyllus</tp:taxon-name-part> (<tp:taxon-name-part taxon-name-part-type="subgenus" reg="Leptopsyllus">Leptopsyllus</tp:taxon-name-part>) <tp:taxon-name-part taxon-name-part-type="species" reg="pundius">pundius</tp:taxon-name-part></tp:taxon-name> sp. n. (♀). <bold>A</bold> mandible <bold>B</bold> maxillule <bold>C</bold> maxilla <bold>D</bold> maxilliped. Scale bars are in microns.</p></caption><graphic xmlns:xlink="http://www.w3.org/1999/xlink" xlink:href="zookeys-665-037-g003.jpg" position="float" orientation="portrait" xlink:type="simple" id="oo_129820.jpg"/></fig><!--PageBreak--><p>
              <italic>Maxilla</italic> (Fig. <xref ref-type="fig" rid="F3">3C</xref>). Syncoxa with 3 cylindrical endites; praecoxal endite with 2 bare setae; proximal and distal coxal endite with 1 pinnate and 2 bare setae each; allobasis with 2 strong claws and 1 bare seta; <abbrev xmlns:xlink="http://www.w3.org/1999/xlink" xlink:title="endopod" id="ABBRID0E1YAE" xlink:type="simple">enp</abbrev> 1-segmented, with 5 bare setae apically.</p><!--PageBreak--><p>
              <italic>Maxilliped</italic> (Fig. <xref ref-type="fig" rid="F3">3D</xref>) comprising syncoxa, basis and 2-segmented <abbrev xmlns:xlink="http://www.w3.org/1999/xlink" xlink:title="endopod" id="ABBRID0EHZAE" xlink:type="simple">enp</abbrev>; syncoxa without element; basis with 1 row of spinules sub-distally; <abbrev xmlns:xlink="http://www.w3.org/1999/xlink" xlink:title="endopod" id="ABBRID0ELZAE" xlink:type="simple">enp</abbrev>-1 with 1 stout seta on distal margin; <abbrev xmlns:xlink="http://www.w3.org/1999/xlink" xlink:title="endopod" id="ABBRID0EPZAE" xlink:type="simple">enp</abbrev>-2 with 1 bare and 2 geniculate setae.</p><p>
              <italic><abbrev xmlns:xlink="http://www.w3.org/1999/xlink" xlink:title="first thoracopod" id="ABBRID0EWZAE" xlink:type="simple">P1</abbrev></italic> (Fig. <xref ref-type="fig" rid="F4">4A</xref>). Coxa bare; basis with 1 bare seta on proximal inner margin and 1 small bare outer seta; <abbrev xmlns:xlink="http://www.w3.org/1999/xlink" xlink:title="exopod" id="ABBRID0E5ZAE" xlink:type="simple">exp</abbrev> shorter than <abbrev xmlns:xlink="http://www.w3.org/1999/xlink" xlink:title="endopod" id="ABBRID0EC1AE" xlink:type="simple">enp</abbrev>; <abbrev xmlns:xlink="http://www.w3.org/1999/xlink" xlink:title="exopod" id="ABBRID0EG1AE" xlink:type="simple">exp</abbrev>-1 about 1.6 times longer than <abbrev xmlns:xlink="http://www.w3.org/1999/xlink" xlink:title="exopod" id="ABBRID0EK1AE" xlink:type="simple">exp</abbrev>-2, with 1 pinnate seta near outer distal corner; <abbrev xmlns:xlink="http://www.w3.org/1999/xlink" xlink:title="exopod" id="ABBRID0EO1AE" xlink:type="simple">exp</abbrev>-2 with 4 long bare setae distally; <abbrev xmlns:xlink="http://www.w3.org/1999/xlink" xlink:title="endopod" id="ABBRID0ES1AE" xlink:type="simple">enp</abbrev>-1 unornamented, elongate, and approximately 2.3 times as long as <abbrev xmlns:xlink="http://www.w3.org/1999/xlink" xlink:title="endopod" id="ABBRID0EW1AE" xlink:type="simple">enp</abbrev>-2; <abbrev xmlns:xlink="http://www.w3.org/1999/xlink" xlink:title="endopod" id="ABBRID0E11AE" xlink:type="simple">enp</abbrev>-2 small, with 2 geniculate setae apically.</p><p>
              <italic><abbrev xmlns:xlink="http://www.w3.org/1999/xlink" xlink:title="second thoracopod" id="ABBRID0EC2AE" xlink:type="simple">P2</abbrev>, <abbrev xmlns:xlink="http://www.w3.org/1999/xlink" xlink:title="third thoracopod" id="ABBRID0EG2AE" xlink:type="simple">P3</abbrev></italic> (Fig. <xref ref-type="fig" rid="F4">4B, C</xref>). Coxa bare; basis without any surface ornamentation; outer margin with 1 bare seta; <abbrev xmlns:xlink="http://www.w3.org/1999/xlink" xlink:title="exopod" id="ABBRID0EO2AE" xlink:type="simple">exp</abbrev> 3-segmented; <abbrev xmlns:xlink="http://www.w3.org/1999/xlink" xlink:title="exopod" id="ABBRID0ES2AE" xlink:type="simple">exp</abbrev>-1 and -2 with 1 outer pinnate spine; <abbrev xmlns:xlink="http://www.w3.org/1999/xlink" xlink:title="exopod" id="ABBRID0EW2AE" xlink:type="simple">exp</abbrev>-3 with 1 pinnate outer spine and 1 geniculate seta; <abbrev xmlns:xlink="http://www.w3.org/1999/xlink" xlink:title="endopod" id="ABBRID0E12AE" xlink:type="simple">enp</abbrev> absent.</p><fig id="F4" position="float" orientation="portrait"><label>Figure 4.</label><caption><p>
                  <tp:taxon-name><tp:taxon-name-part taxon-name-part-type="genus" reg="Leptopsyllus">Leptopsyllus</tp:taxon-name-part> (<tp:taxon-name-part taxon-name-part-type="subgenus" reg="Leptopsyllus">Leptopsyllus</tp:taxon-name-part>) <tp:taxon-name-part taxon-name-part-type="species" reg="pundius">pundius</tp:taxon-name-part></tp:taxon-name> sp. n. (♀). <bold>A</bold> <abbrev xmlns:xlink="http://www.w3.org/1999/xlink" xlink:title="first thoracopod" id="ABBRID0EW3AE" xlink:type="simple">P1</abbrev> <bold>B</bold> <abbrev xmlns:xlink="http://www.w3.org/1999/xlink" xlink:title="second thoracopod" id="ABBRID0E33AE" xlink:type="simple">P2</abbrev> <bold>C</bold> <abbrev xmlns:xlink="http://www.w3.org/1999/xlink" xlink:title="third thoracopod" id="ABBRID0EC4AE" xlink:type="simple">P3</abbrev> <bold>D</bold> <abbrev xmlns:xlink="http://www.w3.org/1999/xlink" xlink:title="forth thoracopod" id="ABBRID0EI4AE" xlink:type="simple">P4</abbrev>. Scale bars are in microns.</p></caption><graphic xmlns:xlink="http://www.w3.org/1999/xlink" xlink:href="zookeys-665-037-g004.jpg" position="float" orientation="portrait" xlink:type="simple" id="oo_129821.jpg"/></fig><p>
              <italic><abbrev xmlns:xlink="http://www.w3.org/1999/xlink" xlink:title="forth thoracopod" id="ABBRID0EU4AE" xlink:type="simple">P4</abbrev></italic> (Fig. <xref ref-type="fig" rid="F4">4D</xref>). Coxa bare; basis with 1 bare seta; <abbrev xmlns:xlink="http://www.w3.org/1999/xlink" xlink:title="exopod" id="ABBRID0E34AE" xlink:type="simple">exp</abbrev> 3-segmented; <abbrev xmlns:xlink="http://www.w3.org/1999/xlink" xlink:title="exopod" id="ABBRID0EA5AE" xlink:type="simple">exp</abbrev>-1 and -2 with 1 outer spine; <abbrev xmlns:xlink="http://www.w3.org/1999/xlink" xlink:title="exopod" id="ABBRID0EE5AE" xlink:type="simple">exp</abbrev>-3 with 1 outer spine and 1 geniculate seta; <abbrev xmlns:xlink="http://www.w3.org/1999/xlink" xlink:title="endopod" id="ABBRID0EI5AE" xlink:type="simple">enp</abbrev> as long as <abbrev xmlns:xlink="http://www.w3.org/1999/xlink" xlink:title="exopod" id="ABBRID0EM5AE" xlink:type="simple">exp</abbrev>-1, with 1 strong spine distally.</p><p>Armature formula as follows:</p><table-wrap id="T2" position="float" orientation="portrait"><table id="TID0EHHAE" rules="all"><tbody><tr><th rowspan="1" colspan="1"/><th rowspan="1" colspan="1">Exopod</th><th rowspan="1" colspan="1">Endopod</th></tr><tr><td rowspan="1" colspan="1">
                      <abbrev xmlns:xlink="http://www.w3.org/1999/xlink" xlink:title="first thoracopod" id="ABBRID0EJ6AE" xlink:type="simple">P1</abbrev>
                    </td><td rowspan="1" colspan="1">0.022</td><td rowspan="1" colspan="1">0.020</td></tr><tr><td rowspan="1" colspan="1">
                      <abbrev xmlns:xlink="http://www.w3.org/1999/xlink" xlink:title="second thoracopod" id="ABBRID0EY6AE" xlink:type="simple">P2</abbrev>
                    </td><td rowspan="1" colspan="1">0.0.011</td><td rowspan="1" colspan="1"/></tr><tr><td rowspan="1" colspan="1">
                      <abbrev xmlns:xlink="http://www.w3.org/1999/xlink" xlink:title="third thoracopod" id="ABBRID0EIAAG" xlink:type="simple">P3</abbrev>
                    </td><td rowspan="1" colspan="1">0.0.011</td><td rowspan="1" colspan="1"/></tr><tr><td rowspan="1" colspan="1">
                      <abbrev xmlns:xlink="http://www.w3.org/1999/xlink" xlink:title="forth thoracopod" id="ABBRID0EXAAG" xlink:type="simple">P4</abbrev>
                    </td><td rowspan="1" colspan="1">0.0.011</td><td rowspan="1" colspan="1">010</td></tr></tbody></table></table-wrap><p>
              <abbrev xmlns:xlink="http://www.w3.org/1999/xlink" xlink:title="fifth thoracopod" id="ABBRID0EDBAG" xlink:type="simple">P5</abbrev> (Fig. <xref ref-type="fig" rid="F2">2C</xref>) with medially fused baseoendopods and discrete exps; baseoendopod with 1 basal seta; endopodal lobes elongate, closely pressed to each other, with 2 bare apical setae each; <abbrev xmlns:xlink="http://www.w3.org/1999/xlink" xlink:title="exopod" id="ABBRID0ELBAG" xlink:type="simple">exp</abbrev> small, with 3 bare setae, innermost one longest.</p><p>
              <bold>Description of male.</bold> Unknown.</p></tp:treatment-sec><tp:treatment-sec sec-type="etymology" id="SECID0ETBAG"><title>Etymology.</title><p>The specific name refers to the type locality of the new species, Pung Island, Korea.</p></tp:treatment-sec></tp:taxon-treatment>
