# Supplementary material for: Two new species of Leptopsyllus from Korea (Copepoda, Harpacticoida, Paramesochridae)
Source: Zookeys. 2017 Apr 3;(665):37–57. doi: 10.3897/zookeys.665.6150 (PMC5523165; doi:10.3897/zookeys.665.6150)
Supplement: XML Treatment for Leptopsyllus (Leptopsyllus) koreanus [file zookeys.665.6150-treatment3.xml]

<!DOCTYPE tp:taxon-treatment
  PUBLIC "-//TaxonX//DTD Taxonomic Treatment Publishing DTD v0 20100105//EN" "tax-treatment-NSO.dtd">
<tp:taxon-treatment xmlns:tp="http://www.plazi.org/taxpub"><tp:treatment-meta><kwd-group><label>Taxon classification</label><kwd><named-content xmlns:xlink="http://www.w3.org/1999/xlink" content-type="kingdom">Animalia</named-content></kwd><kwd><named-content xmlns:xlink="http://www.w3.org/1999/xlink" content-type="order">Harpacticoida</named-content></kwd><kwd><named-content xmlns:xlink="http://www.w3.org/1999/xlink" content-type="family">Paramesochridae</named-content></kwd></kwd-group><mixed-citation publication-type="journal"><person-group><name><surname>Back</surname><given-names>Jinwook</given-names></name><name><surname>Lee</surname><given-names>Wonchoel</given-names></name></person-group><article-title>Two new species of <italic><tp:taxon-name><tp:taxon-name-part taxon-name-part-type="genus" reg="Leptopsyllus">Leptopsyllus</tp:taxon-name-part></tp:taxon-name></italic> from Korea (<tp:taxon-name><tp:taxon-name-part taxon-name-part-type="subclass">Copepoda</tp:taxon-name-part></tp:taxon-name>, <tp:taxon-name><tp:taxon-name-part taxon-name-part-type="order">Harpacticoida</tp:taxon-name-part></tp:taxon-name>, <tp:taxon-name><tp:taxon-name-part taxon-name-part-type="family">Paramesochridae</tp:taxon-name-part></tp:taxon-name>)</article-title><source>Zookeys</source><day>3</day><month>4</month><year>2017</year><volume>2017</volume><issue>665</issue><fpage>37</fpage><lpage>57</lpage><pub-id pub-id-type="doi">10.3897/zookeys.665.6150</pub-id></mixed-citation></tp:treatment-meta><tp:nomenclature><tp:taxon-name>
              <tp:taxon-name-part taxon-name-part-type="genus" reg="Leptopsyllus">Leptopsyllus</tp:taxon-name-part> (<tp:taxon-name-part taxon-name-part-type="subgenus" reg="Leptopsyllus">Leptopsyllus</tp:taxon-name-part>) <tp:taxon-name-part taxon-name-part-type="species" reg="koreanus">koreanus</tp:taxon-name-part><object-id xmlns:xlink="http://www.w3.org/1999/xlink" content-type="zoobank" xlink:type="simple">http://zoobank.org/98FAF7F8-CC51-4EAF-9D2D-6EF13672A363</object-id></tp:taxon-name><tp:taxon-status xmlns:xlink="http://www.w3.org/1999/xlink" xlink:type="simple">sp. n.</tp:taxon-status><xref ref-type="fig" rid="F5">Figs 5</xref><xref ref-type="fig" rid="F6">, 6</xref><xref ref-type="fig" rid="F7">, 7</xref><xref ref-type="fig" rid="F8">, 8</xref><!--PageBreak--></tp:nomenclature><tp:treatment-sec sec-type="type locality" id="SECID0ETDAG"><title>Type locality.</title><p>Republic of Korea, Maemul Island (Korean name : Maemuldo), subtidal zone off <named-content xmlns:xlink="http://www.w3.org/1999/xlink" content-type="dwc:verbatimCoordinates" xlink:type="simple"><named-content content-type="geo-json" specific-use="{&#34;type&#34;:&#34;Point&#34;,&#34;coordinates&#34;:[128.773475,37.628717]}" id="NCID0E3DAG" xlink:type="simple">37° 37'43.38"N, 128° 46'24.51"E</named-content></named-content> (depth: 50 m, muddy sand).</p></tp:treatment-sec><tp:treatment-sec sec-type="material" id="SECID0EBEAG"><title>Material examined.</title><p>Holotype 1♂ (<abbrev xmlns:xlink="http://www.w3.org/1999/xlink" content-type="institution" xlink:title="National Marine Biodiversity Institute of Korea" id="ABBRID0EHEAG" xlink:type="simple">MABIK</abbrev> CR00235288) dissected on four slides. Sampled by a grab on a fishing boat on 23 Feb 2011.</p></tp:treatment-sec><tp:treatment-sec sec-type="diagnosis" id="SECID0EMEAG"><title>Diagnosis.</title><p>
              <bold>Description of female.</bold> Unknown.</p><p>
              <bold>Description of male.</bold> Total body length 575 µm; largest width measured at posterior margin of cephalic shield: 105 µm (Fig. <xref ref-type="fig" rid="F5">5A</xref>); body cylindrical and slightly depressed dorsoventrally; urosome gradually tapering posteriorly; sensilla present as illustrated in Fig. <xref ref-type="fig" rid="F5">5A–C</xref>; body somites connected by well-developed arthrodial membranes. Rostrum small, fused with cephalic shield; with 2 sensilla (Fig. <xref ref-type="fig" rid="F5">5D</xref>). Cephalothorax (Fig. <xref ref-type="fig" rid="F5">5A, B</xref>) bell-shaped, smooth posterior margin, with few sensilla; pleural areas weakly developed and posterolateral angles rounded; posterior margin smooth, without distinct hyaline frill. Anal somite (Figs <xref ref-type="fig" rid="F5">5A</xref>, <xref ref-type="fig" rid="F6">6A</xref><sub>1</sub>) with developed spinulose operculum.</p><fig id="F5" position="float" orientation="portrait"><label>Figure 5.</label><caption><p>
                  <tp:taxon-name><tp:taxon-name-part taxon-name-part-type="genus" reg="Leptopsyllus">Leptopsyllus</tp:taxon-name-part> (<tp:taxon-name-part taxon-name-part-type="subgenus" reg="Leptopsyllus">Leptopsyllus</tp:taxon-name-part>) <tp:taxon-name-part taxon-name-part-type="species" reg="koreanus">koreanus</tp:taxon-name-part></tp:taxon-name> sp. n. (♂). <bold>A</bold> habitus, dorsal <bold>B</bold> habitus, lateral <bold>C</bold> urosome, ventral <bold>D</bold> rostrum. Scale bars are in microns.</p></caption><graphic xmlns:xlink="http://www.w3.org/1999/xlink" xlink:href="zookeys-665-037-g005.jpg" position="float" orientation="portrait" xlink:type="simple" id="oo_129823.jpg"/></fig><p>
              <italic><abbrev xmlns:xlink="http://www.w3.org/1999/xlink" xlink:title="caudal ramus" id="ABBRID0EXGAG" xlink:type="simple">CR</abbrev></italic> (Fig. <xref ref-type="fig" rid="F6">6A</xref><sub>1</sub>, A<sub>2</sub>). Parallel, about 3.1-times as long as greatest width, conical, distal margin rounded; each ramus armed with 7 setae; seta I bare, situated rather ventrally; setae II and III bare, situated laterally; seta IV shortest, bare; seta V longest, about 3 times as long as the caudal ramus; seta VI bare, composite, consisting of proximal process and distal seta; setae IV–VI displaced onto dorsal surface of ramus; seta VII tri-articulate at base and arising from inner dorsal surface.</p><p>
              <italic><abbrev xmlns:xlink="http://www.w3.org/1999/xlink" xlink:title="antennule" id="ABBRID0EFHAG" xlink:type="simple">A1</abbrev></italic> (Fig. <xref ref-type="fig" rid="F6">6B</xref><sub>1</sub>–B<sub>5</sub>) 7-segmented, short, robust, subchirocer; seg-1 with row of spinules along sub-distal margin; seg-5 swollen; armature formula: 1–[1 bare], 2–[9 bare + 1 pinnate], 3–[7 bare + 1 pinnate], 4–[2 bare], 5–[9 bare + 2 pinnate + (1 + <abbrev xmlns:xlink="http://www.w3.org/1999/xlink" xlink:title="aesthetasc" id="ABBRID0EQHAG" xlink:type="simple">ae</abbrev>)], 6–[2 bare], 7–[12 bare + 1 pinnate]; visible apical acrothek not present .</p><fig id="F6" position="float" orientation="portrait"><label>Figure 6.</label><caption><p>
                  <tp:taxon-name><tp:taxon-name-part taxon-name-part-type="genus" reg="Leptopsyllus">Leptopsyllus</tp:taxon-name-part> (<tp:taxon-name-part taxon-name-part-type="subgenus" reg="Leptopsyllus">Leptopsyllus</tp:taxon-name-part>) <tp:taxon-name-part taxon-name-part-type="species" reg="koreanus">koreanus</tp:taxon-name-part></tp:taxon-name> sp. n. (♂). <bold>A<sub>1</sub></bold> anal somite and caudal ramus, dorsal <bold>A<sub>2</sub></bold> seta V <bold>B<sub>1</sub></bold> segments-1 and -2 of antennule <bold>B<sub>2</sub></bold> segment-3 <bold>B<sub>3</sub></bold> segment-4 <bold>B<sub>4</sub></bold> segment-5 <bold>B<sub>5</sub></bold> segments-6 and -7 <bold>C<sub>1</sub></bold> antenna <bold>C<sub>2</sub></bold> endopod-2 of antenna, lateral. Scale bars are in microns.</p></caption><graphic xmlns:xlink="http://www.w3.org/1999/xlink" xlink:href="zookeys-665-037-g006.jpg" position="float" orientation="portrait" xlink:type="simple" id="oo_129824.jpg"/></fig><p>
              <italic><abbrev xmlns:xlink="http://www.w3.org/1999/xlink" xlink:title="antenna" id="ABBRID0EWJAG" xlink:type="simple">A2</abbrev></italic> (Fig. <xref ref-type="fig" rid="F6">6C</xref><sub>1</sub>, C<sub>2</sub>) 4-segmented, comprising coxa, basis, 2-segmented <abbrev xmlns:xlink="http://www.w3.org/1999/xlink" xlink:title="endopod" id="ABBRID0EBKAG" xlink:type="simple">enp</abbrev>, and 1-segmented <abbrev xmlns:xlink="http://www.w3.org/1999/xlink" xlink:title="exopod" id="ABBRID0EFKAG" xlink:type="simple">exp</abbrev>; coxa small and bare; basis approximately 3.1-times as long as maximum width, ornamented with row of spinules along inner margin; <abbrev xmlns:xlink="http://www.w3.org/1999/xlink" xlink:title="exopod" id="ABBRID0EJKAG" xlink:type="simple">exp</abbrev> inner distal corner forming spinous projection with 2 lateral and 2 distal naked setae; proximal endopodal segment with 1 pinnate abexopodal seta; distal endopodal segment ornamented with 2 rows of spinules horizontally, with 2 spine-like setae, 1 pinnate seta sub-apically (Fig. <xref ref-type="fig" rid="F6">6C</xref><sub>2</sub>), 4 geniculate setae around distal margin, and 1 longest geniculate seta fused at base with 1 longest seta.</p><p>
              <italic>Mandible</italic> (Fig. <xref ref-type="fig" rid="F7">7A</xref><sub>1</sub>, A<sub>2</sub>). Coxa with well-developed gnathobase bearing 1 bare seta at the dorsal corner and 6 overlapping teeth; palp biramous, comprising basis, 1-segmented <abbrev xmlns:xlink="http://www.w3.org/1999/xlink" xlink:title="exopod" id="ABBRID0E4KAG" xlink:type="simple">exp</abbrev> and <abbrev xmlns:xlink="http://www.w3.org/1999/xlink" xlink:title="endopod" id="ABBRID0EBLAG" xlink:type="simple">enp</abbrev>; basis with 1 pinnate seta and ornamented with row of spinules near base of seta; <abbrev xmlns:xlink="http://www.w3.org/1999/xlink" xlink:title="exopod" id="ABBRID0EFLAG" xlink:type="simple">exp</abbrev> small, with 2 bare setae; <abbrev xmlns:xlink="http://www.w3.org/1999/xlink" xlink:title="endopod" id="ABBRID0EJLAG" xlink:type="simple">enp</abbrev> long with 2 lateral setae in middle and 5 basally fused setae at apex.</p><p>
              <italic>Maxillule</italic> (Fig. <xref ref-type="fig" rid="F7">7B</xref>). Praecoxal arthrite well-developed, with 7 spines, 1 pinnate seta, and 2 juxtaposed slender setae on anterior surface; coxa with cylindrical endite bearing 1 claw and 2 naked setae; basis cylindrical; endites fused, with 5 naked setae; <abbrev xmlns:xlink="http://www.w3.org/1999/xlink" xlink:title="exopod" id="ABBRID0EVLAG" xlink:type="simple">exp</abbrev> 1-segmented, small, with 2 pinnate setae; <abbrev xmlns:xlink="http://www.w3.org/1999/xlink" xlink:title="endopod" id="ABBRID0EZLAG" xlink:type="simple">enp</abbrev> 1-segmented, elongate, rectangular, with 6 naked setae around apex.</p><fig id="F7" position="float" orientation="portrait"><label>Figure 7.</label><caption><p>
                  <tp:taxon-name><tp:taxon-name-part taxon-name-part-type="genus" reg="Leptopsyllus">Leptopsyllus</tp:taxon-name-part> (<tp:taxon-name-part taxon-name-part-type="subgenus" reg="Leptopsyllus">Leptopsyllus</tp:taxon-name-part>) <tp:taxon-name-part taxon-name-part-type="species" reg="koreanus">koreanus</tp:taxon-name-part></tp:taxon-name> sp. n. (♂). <bold>A<sub>1</sub></bold> gnathobase of mandible <bold>A<sub>2</sub></bold> mandibular palp <bold>B</bold> maxillule <bold>C</bold> maxilla <bold>D</bold> maxilliped. Scale bars are in microns.</p></caption><graphic xmlns:xlink="http://www.w3.org/1999/xlink" xlink:href="zookeys-665-037-g007.jpg" position="float" orientation="portrait" xlink:type="simple" id="oo_129825.jpg"/></fig><p>
              <italic>Maxilla</italic> (Fig. <xref ref-type="fig" rid="F7">7C</xref>). Syncoxa with 3 endites; praecoxal endite with 1 pinnate and 1 naked setae; proximal and distal coxal endite with 3 naked setae; allobasis with 1 uni-pinnate strong claw, 1 bare claw, 1 accessory seta, and 1 bare seta near base of <abbrev xmlns:xlink="http://www.w3.org/1999/xlink" xlink:title="endopod" id="ABBRID0EONAG" xlink:type="simple">enp</abbrev>; <abbrev xmlns:xlink="http://www.w3.org/1999/xlink" xlink:title="endopod" id="ABBRID0ESNAG" xlink:type="simple">enp</abbrev> 2-segmented; <abbrev xmlns:xlink="http://www.w3.org/1999/xlink" xlink:title="endopod" id="ABBRID0EWNAG" xlink:type="simple">enp</abbrev>-1 with 2 bare setae; <abbrev xmlns:xlink="http://www.w3.org/1999/xlink" xlink:title="endopod" id="ABBRID0E1NAG" xlink:type="simple">enp</abbrev>-2 with 3 bare setae apically.</p><p>
              <italic>Maxilliped</italic> (Fig. <xref ref-type="fig" rid="F7">7D</xref>) 3-segmented, comprising syncoxa, basis and 1-segmented endopod; syncoxa with 1 bare seta; elongate basis ornamented with 3 spinules in middle; <abbrev xmlns:xlink="http://www.w3.org/1999/xlink" xlink:title="endopod" id="ABBRID0EGOAG" xlink:type="simple">enp</abbrev> 2.5 times as long as wide, with 2 naked seta laterally, 1 apical seta, 1 curved stout claw, and 1 accessory on claw.</p><p>
              <italic><abbrev xmlns:xlink="http://www.w3.org/1999/xlink" xlink:title="first thoracopod" id="ABBRID0ENOAG" xlink:type="simple">P1</abbrev></italic> (Fig. <xref ref-type="fig" rid="F8">8A</xref>). Basis without outer seta, with 1 bare seta on proximal inner margin; <abbrev xmlns:xlink="http://www.w3.org/1999/xlink" xlink:title="exopod" id="ABBRID0EVOAG" xlink:type="simple">exp</abbrev> shorter than <abbrev xmlns:xlink="http://www.w3.org/1999/xlink" xlink:title="endopod" id="ABBRID0EZOAG" xlink:type="simple">enp</abbrev>; <abbrev xmlns:xlink="http://www.w3.org/1999/xlink" xlink:title="exopod" id="ABBRID0E4OAG" xlink:type="simple">exp</abbrev>-1 with 1 long uni-pinnate seta near outer distal corner, ornamented with row of spinules along outer margin and with long spinules on inner <!--PageBreak--><!--PageBreak--><!--PageBreak--><!--PageBreak-->margin; <abbrev xmlns:xlink="http://www.w3.org/1999/xlink" xlink:title="exopod" id="ABBRID0EGPAG" xlink:type="simple">exp</abbrev>-2 with 4 long uni-pinnate setae; <abbrev xmlns:xlink="http://www.w3.org/1999/xlink" xlink:title="endopod" id="ABBRID0EKPAG" xlink:type="simple">enp</abbrev>-1 elongate and approximately 3.5 times as long as <abbrev xmlns:xlink="http://www.w3.org/1999/xlink" xlink:title="endopod" id="ABBRID0EOPAG" xlink:type="simple">enp</abbrev>-2 and ornamented with row of spinules along outer margin; <abbrev xmlns:xlink="http://www.w3.org/1999/xlink" xlink:title="endopod" id="ABBRID0ESPAG" xlink:type="simple">enp</abbrev>-2 small, with 1 geniculate seta.</p><p>
              <italic><abbrev xmlns:xlink="http://www.w3.org/1999/xlink" xlink:title="second thoracopod" id="ABBRID0EZPAG" xlink:type="simple">P2</abbrev>, <abbrev xmlns:xlink="http://www.w3.org/1999/xlink" xlink:title="third thoracopod" id="ABBRID0E4PAG" xlink:type="simple">P3</abbrev></italic> (Fig. <xref ref-type="fig" rid="F8">8B, C</xref>). Coxa ornamented with rows of spinules as figured; basis with 1 outer bare seta and ornamented with row of spinules on inner and outer margin; <abbrev xmlns:xlink="http://www.w3.org/1999/xlink" xlink:title="exopod" id="ABBRID0EFQAG" xlink:type="simple">exp</abbrev> 3-segmented; <abbrev xmlns:xlink="http://www.w3.org/1999/xlink" xlink:title="exopod" id="ABBRID0EJQAG" xlink:type="simple">exp</abbrev>-1 longest, with 1 outer uni-pinnate spine; <abbrev xmlns:xlink="http://www.w3.org/1999/xlink" xlink:title="exopod" id="ABBRID0ENQAG" xlink:type="simple">exp</abbrev>-2 shortest, with 1 outer uni-pinnate spine; <abbrev xmlns:xlink="http://www.w3.org/1999/xlink" xlink:title="exopod" id="ABBRID0ERQAG" xlink:type="simple">exp</abbrev>-3 sub-rectangular, with 2 pinnate spines; <abbrev xmlns:xlink="http://www.w3.org/1999/xlink" xlink:title="endopod" id="ABBRID0EVQAG" xlink:type="simple">enp</abbrev> absent.</p><p>
              <italic><abbrev xmlns:xlink="http://www.w3.org/1999/xlink" xlink:title="forth thoracopod" id="ABBRID0E3QAG" xlink:type="simple">P4</abbrev></italic> (Fig. <xref ref-type="fig" rid="F8">8D</xref>). Coxa ornamented with 2 rows of spinules; basis with 1 outer seta; <abbrev xmlns:xlink="http://www.w3.org/1999/xlink" xlink:title="exopod" id="ABBRID0EERAG" xlink:type="simple">exp</abbrev> 3-segmented; <abbrev xmlns:xlink="http://www.w3.org/1999/xlink" xlink:title="exopod" id="ABBRID0EIRAG" xlink:type="simple">exp</abbrev>-1 and -2, with 1 outer uni-pinnate spine; <abbrev xmlns:xlink="http://www.w3.org/1999/xlink" xlink:title="exopod" id="ABBRID0EMRAG" xlink:type="simple">exp</abbrev>-3 with 2 uni-pinnate spines; <abbrev xmlns:xlink="http://www.w3.org/1999/xlink" xlink:title="endopod" id="ABBRID0EQRAG" xlink:type="simple">enp</abbrev> represented by elongate segment with 1 spine-like seta.</p><fig id="F8" position="float" orientation="portrait"><label>Figure 8.</label><caption><p>
                  <tp:taxon-name><tp:taxon-name-part taxon-name-part-type="genus" reg="Leptopsyllus">Leptopsyllus</tp:taxon-name-part> (<tp:taxon-name-part taxon-name-part-type="subgenus" reg="Leptopsyllus">Leptopsyllus</tp:taxon-name-part>) <tp:taxon-name-part taxon-name-part-type="species" reg="koreanus">koreanus</tp:taxon-name-part></tp:taxon-name> sp. n. (♂). <bold>A</bold> <abbrev xmlns:xlink="http://www.w3.org/1999/xlink" xlink:title="first thoracopod" id="ABBRID0EMSAG" xlink:type="simple">P1</abbrev> <bold>B</bold> <abbrev xmlns:xlink="http://www.w3.org/1999/xlink" xlink:title="second thoracopod" id="ABBRID0ESSAG" xlink:type="simple">P2</abbrev> <bold>C</bold> <abbrev xmlns:xlink="http://www.w3.org/1999/xlink" xlink:title="third thoracopod" id="ABBRID0EYSAG" xlink:type="simple">P3</abbrev> <bold>D</bold> <abbrev xmlns:xlink="http://www.w3.org/1999/xlink" xlink:title="forth thoracopod" id="ABBRID0E5SAG" xlink:type="simple">P4</abbrev>. Scale bars are in microns.</p></caption><graphic xmlns:xlink="http://www.w3.org/1999/xlink" xlink:href="zookeys-665-037-g008.jpg" position="float" orientation="portrait" xlink:type="simple" id="oo_129826.jpg"/></fig><p>Armature formula as follows:</p><table-wrap id="T3" position="float" orientation="portrait"><table id="TID0EUUAE" rules="all"><tbody><tr><th rowspan="1" colspan="1"/><th rowspan="1" colspan="1">Exopod</th><th rowspan="1" colspan="1">Endopod</th></tr><tr><td rowspan="1" colspan="1">
                      <abbrev xmlns:xlink="http://www.w3.org/1999/xlink" xlink:title="first thoracopod" id="ABBRID0EAUAG" xlink:type="simple">P1</abbrev>
                    </td><td rowspan="1" colspan="1">0.022</td><td rowspan="1" colspan="1">010</td></tr><tr><td rowspan="1" colspan="1">
                      <abbrev xmlns:xlink="http://www.w3.org/1999/xlink" xlink:title="second thoracopod" id="ABBRID0EPUAG" xlink:type="simple">P2</abbrev>
                    </td><td rowspan="1" colspan="1">0.0.011</td><td rowspan="1" colspan="1"/></tr><tr><td rowspan="1" colspan="1">
                      <abbrev xmlns:xlink="http://www.w3.org/1999/xlink" xlink:title="third thoracopod" id="ABBRID0E5UAG" xlink:type="simple">P3</abbrev>
                    </td><td rowspan="1" colspan="1">0.0.011</td><td rowspan="1" colspan="1"/></tr><tr><td rowspan="1" colspan="1">
                      <abbrev xmlns:xlink="http://www.w3.org/1999/xlink" xlink:title="forth thoracopod" id="ABBRID0ENVAG" xlink:type="simple">P4</abbrev>
                    </td><td rowspan="1" colspan="1">0.0.011</td><td rowspan="1" colspan="1">010</td></tr></tbody></table></table-wrap><p>
              <italic><abbrev xmlns:xlink="http://www.w3.org/1999/xlink" xlink:title="fifth thoracopod" id="ABBRID0E1VAG" xlink:type="simple">P5</abbrev></italic> (Fig. <xref ref-type="fig" rid="F5">5C</xref>). Exopod and baseoendopod not fused; baseoendopod with 1 outer basal seta, endopodal lobes confluent with 1 seta each; <abbrev xmlns:xlink="http://www.w3.org/1999/xlink" xlink:title="exopod" id="ABBRID0ECWAG" xlink:type="simple">exp</abbrev> small, triangular, with 3 naked setae.</p><p>
              <italic><abbrev xmlns:xlink="http://www.w3.org/1999/xlink" xlink:title="sixth thoracopod" id="ABBRID0EJWAG" xlink:type="simple">P6</abbrev></italic> (Fig. <xref ref-type="fig" rid="F5">5C</xref>) symmetrical, with 2 bare setae arising from small protrusion on inner part of <abbrev xmlns:xlink="http://www.w3.org/1999/xlink" xlink:title="sixth thoracopod" id="ABBRID0ERWAG" xlink:type="simple">P6</abbrev>, and 1 outer longest bare seta.</p></tp:treatment-sec><tp:treatment-sec sec-type="etymology" id="SECID0EVWAG"><title>Etymology.</title><p>The specific name refers to the type locality of the new species in Korea.</p></tp:treatment-sec></tp:taxon-treatment>
